# Supplementary material for: Medical management of muscle weakness in Duchenne muscular dystrophy
Source: PLoS One. 2020 Oct 19;15(10):e0240687. doi: 10.1371/journal.pone.0240687 (PMC7571693; doi:10.1371/journal.pone.0240687)
Supplement: S1 File — (XLSX) [file pone.0240687.s005.xlsx]

## Sheet: Sheet
DMD - Round 1
Q1. Registration
Answer Choices	Responses
Name:	1	15
Institution:	1	15
Address:	0	0
Address 2:	0	0
City/Town:	0	0
State/Province:	0	0
ZIP/Postal Code:	0	0
Country:	0	0
Email Address:	0	0
Phone Number:	0	0
	Answered	15
	Skipped	0
Q2. Statement 1: Corticosteroid Treatmenta. Corticosteroids are the preferred treatment option to slow the progression of muscle weakness and delay complications of the disease.
Answer Choices	Responses
Strongly agree	0.7333	11
Agree	0.2667	4
Neither agree nor disagree	0	0
Disagree	0	0
Strongly disagree	0	0
Any feedback on this statement?		4
	Answered	15
	Skipped	0
Q3. Statement 1: Corticosteroid Treatment (cont.)b. Corticosteroids can increase ambulation by 1–2 years.
Answer Choices	Responses
Strongly agree	0.6667	10
Agree	0.3333	5
Neither agree nor disagree	0	0
Disagree	0	0
Strongly disagree	0	0
Any feedback on this statement?		5
	Answered	15
	Skipped	0
Q4. Statement 2: Corticosteroid Safetya. Approximately 50% of patients discontinue daily corticosteroids therapy due to side effects.
Answer Choices	Responses
Strongly agree	0.0667	1
Agree	0.0667	1
Neither agree nor disagree	0.0667	1
Disagree	0.6667	10
Strongly disagree	0.1333	2
Any feedback on this statement?		9
	Answered	15
	Skipped	0
Q5. Statement 2: Corticosteroid Safety (cont.)b. Before starting corticosteroids adverse effects (such as obesity, delayed puberty, adrenal crisis, behavioral disturbance, growth retardation, osteoporosis, hypertension, cataract). must be explained to patients/caregiver.
Answer Choices	Responses
Strongly agree	1	15
Agree	0	0
Neither agree nor disagree	0	0
Disagree	0	0
Strongly disagree	0	0
Any feedback on this statement?		2
	Answered	15
	Skipped	0
Q6. Statement 3: Daily deflazacort is reported to demonstrate similar benefits compared to daily prednisone with different side effects.
Answer Choices	Responses
Strongly agree	0.1333	2
Agree	0.7333	11
Neither agree nor disagree	0.0667	1
Disagree	0.0667	1
Strongly disagree	0	0
Any feedback on this statement?		0
	Answered	15
	Skipped	0
Q7. Statement 4: Daily prednisone (DP) vs Daily deflazacort (DD) has been studied in a randomized trial over one year. Do you believe:a. DP is more effective that DD
Answer Choices	Responses
Strongly agree	0	0
Agree	0	0
Neither agree nor disagree	0.3333	5
Disagree	0.4667	7
Strongly disagree	0.2	3
Any feedback on this statement?		4
	Answered	15
	Skipped	0
Q8. Statement 4 (cont.) Do you believe:b. DP reduces time to loss of ambulation when compared to DD
Answer Choices	Responses
Strongly agree	0	0
Agree	0.2	3
Neither agree nor disagree	0.3333	5
Disagree	0.4	6
Strongly disagree	0.0667	1
Any feedback on this statement?		3
	Answered	15
	Skipped	0
Q9. Statement 4 (cont.) Do you believe:c. DP is more likely to lead to obesity than DD
Answer Choices	Responses
Strongly agree	0	0
Agree	0.7143	10
Neither agree nor disagree	0.1429	2
Disagree	0.1429	2
Strongly disagree	0	0
Any feedback on this statement?		1
	Answered	14
	Skipped	1
Q10. Statement 4 (cont.) Do you believe:d. DP is more likely to cause delays in puberty than DD
Answer Choices	Responses
Strongly agree	0	0
Agree	0	0
Neither agree nor disagree	0.5333	8
Disagree	0.4	6
Strongly disagree	0.0667	1
Any feedback on this statement?		2
	Answered	15
	Skipped	0
Q11. Statement 4 (cont.) Do you believe:e. DP is more likely to cause an adrenal crisis than DD
Answer Choices	Responses
Strongly agree	0	0
Agree	0	0
Neither agree nor disagree	0.4	6
Disagree	0.5333	8
Strongly disagree	0.0667	1
Any feedback on this statement?		2
	Answered	15
	Skipped	0
Q12. Statement 4 (cont.) Do you believe:f. Behavioral disturbances are more common with DP than DD.
Answer Choices	Responses
Strongly agree	0.1333	2
Agree	0.3333	5
Neither agree nor disagree	0.3333	5
Disagree	0.2	3
Strongly disagree	0	0
Any feedback on this statement?		2
	Answered	15
	Skipped	0
Q13. Statement 4 (cont.) Do you believe:g. DP is more likely to cause osteoporosis than DD
Answer Choices	Responses
Strongly agree	0	0
Agree	0	0
Neither agree nor disagree	0.5333	8
Disagree	0.4	6
Strongly disagree	0.0667	1
Any feedback on this statement?		2
	Answered	15
	Skipped	0
Q14. Statement 4 (cont.) Do you believe:h. DP is more likely to cause hypertension than DD
Answer Choices	Responses
Strongly agree	0	0
Agree	0	0
Neither agree nor disagree	0.6	9
Disagree	0.3333	5
Strongly disagree	0.0667	1
Any feedback on this statement?		2
	Answered	15
	Skipped	0
Q15. Statement 4 (cont.) Do you believe:i. DP is more likely to cause cataracts than DD
Answer Choices	Responses
Strongly agree	0	0
Agree	0	0
Neither agree nor disagree	0.0667	1
Disagree	0.6	9
Strongly disagree	0.3333	5
Any feedback on this statement?		7
	Answered	15
	Skipped	0
Q16. Statement 5: Daily deflazacort (DD) vs Weekend prednisone (WP) has never been studied head to head. Do you believea. DD is more effective than WP
Answer Choices	Responses
Strongly agree	0.0667	1
Agree	0.2	3
Neither agree nor disagree	0.4667	7
Disagree	0.2667	4
Strongly disagree	0	0
Any feedback on this statement?		3
	Answered	15
	Skipped	0
Q17. Statement 5 (cont.) Do you believeb. DD reduces time to loss of ambulation when compared to WP
Answer Choices	Responses
Strongly agree	0.0667	1
Agree	0.1333	2
Neither agree nor disagree	0.6	9
Disagree	0.2	3
Strongly disagree	0	0
Any feedback on this statement?		3
	Answered	15
	Skipped	0
Q18. Statement 5 (cont.) Do you believec. DD is more likely to lead to obesity than WP
Answer Choices	Responses
Strongly agree	0.1333	2
Agree	0.4667	7
Neither agree nor disagree	0.2667	4
Disagree	0.1333	2
Strongly disagree	0	0
Any feedback on this statement?		0
	Answered	15
	Skipped	0
Q19. Statement 5 (cont.) Do you believed. DD is more likely to cause delays in puberty than WP
Answer Choices	Responses
Strongly agree	0.2667	4
Agree	0.4	6
Neither agree nor disagree	0.3333	5
Disagree	0	0
Strongly disagree	0	0
Any feedback on this statement?		0
	Answered	15
	Skipped	0
Q20. Statement 5 (cont.) Do you believee. DD is more likely to cause an adrenal crisis than WP
Answer Choices	Responses
Strongly agree	0.2667	4
Agree	0.4667	7
Neither agree nor disagree	0.2	3
Disagree	0.0667	1
Strongly disagree	0	0
Any feedback on this statement?		1
	Answered	15
	Skipped	0
Q21. Statement 5 (cont.) Do you believef. Behavioral disturbances are more common with DD than WP.
Answer Choices	Responses
Strongly agree	0.0667	1
Agree	0.2667	4
Neither agree nor disagree	0.5333	8
Disagree	0.1333	2
Strongly disagree	0	0
Any feedback on this statement?		2
	Answered	15
	Skipped	0
Q22. Statement 5 (cont.) Do you believeg. DD is more likely to cause osteoporosis than WP
Answer Choices	Responses
Strongly agree	0.2	3
Agree	0.4	6
Neither agree nor disagree	0.3333	5
Disagree	0.0667	1
Strongly disagree	0	0
Any feedback on this statement?		0
	Answered	15
	Skipped	0
Q23. Statement 5 (cont.) Do you believeh. DD is more likely to cause hypertension than WP
Answer Choices	Responses
Strongly agree	0.2	3
Agree	0.1333	2
Neither agree nor disagree	0.6667	10
Disagree	0	0
Strongly disagree	0	0
Any feedback on this statement?		2
	Answered	15
	Skipped	0
Q24. Statement 5 (cont.) Do you believei. DD is more likely to cause cataracts than WP
Answer Choices	Responses
Strongly agree	0.4667	7
Agree	0.4667	7
Neither agree nor disagree	0.0667	1
Disagree	0	0
Strongly disagree	0	0
Any feedback on this statement?		1
	Answered	15
	Skipped	0
Q25. Statement 6 Strength of Evidencea. There is strong evidence that daily use of prednisone is beneficial.
Answer Choices	Responses
Strongly agree	0.7333	11
Agree	0.2667	4
Neither agree nor disagree	0	0
Disagree	0	0
Strongly disagree	0	0
Any feedback on this statement?		0
	Answered	15
	Skipped	0
Q26. Statement 6 Strength of Evidence (cont.)b. There is strong evidence that weekend use of prednisone is beneficial.
Answer Choices	Responses
Strongly agree	0.2667	4
Agree	0.6	9
Neither agree nor disagree	0	0
Disagree	0.1333	2
Strongly disagree	0	0
Any feedback on this statement?		1
	Answered	15
	Skipped	0
Q27. Statement 6 Strength of Evidence (cont.)c. There is strong evidence that daily use of deflazacort is beneficial.
Answer Choices	Responses
Strongly agree	0.6667	10
Agree	0.3333	5
Neither agree nor disagree	0	0
Disagree	0	0
Strongly disagree	0	0
Any feedback on this statement?		0
	Answered	15
	Skipped	0
Q28. Statement 7 Please rank the following steroid treatments based on your preference. Rankings can be equal if there is no preference for one over the other based on the ages presented below. AGE: Less than age 3
Answer Choices	Average Number	Total Number	Responses
- Daily Prednisone	2.26667	34	1	15
- Weekend Prednisone	1	15	1	15
- Daily Deflazacort	1.86667	28	1	15
			Answered	15
			Skipped	0
Q29. Statement 7 (cont.)Please rank the following steroid treatments based on your preference. Rankings can be equal if there is no preference for one over the other based on the ages presented below. AGE 3-6
Answer Choices	Average Number	Total Number	Responses
- Daily Prednisone	2.2	33	1	15
- Weekend Prednisone	1.73333	26	1	15
- Daily Deflazacort	1.8	27	1	15
			Answered	15
			Skipped	0
Q30. Statement 7 (cont.)Please rank the following steroid treatments based on your preference. Rankings can be equal if there is no preference for one over the other based on the ages presented below.Age >6 years
Answer Choices	Average Number	Total Number	Responses
- Daily Prednisone	2.13333	32	1	15
- Weekend Prednisone	1.93333	29	1	15
- Daily Deflazacort	1.66667	25	1	15
			Answered	15
			Skipped	0
Q31. Statement 8 Out of pocket cost to the family should be explored when considering a steroid therapy.
Answer Choices	Responses
Strongly agree	0.6667	10
Agree	0.2667	4
Neither agree nor disagree	0.0667	1
Disagree	0	0
Strongly disagree	0	0
Any feedback on this statement?		3
	Answered	15
	Skipped	0
Q32. Statement 9 Family Inputa. It is acceptable for a family with a child >4 yo to choose daily prednisone as the first steroid regimen.
Answer Choices	Responses
Strongly agree	0.3333	5
Agree	0.6	9
Neither agree nor disagree	0	0
Disagree	0	0
Strongly disagree	0.0667	1
Any feedback on this statement?		4
	Answered	15
	Skipped	0
Q33. Statement 9 (cont.)Family Inputb. It is acceptable for a family with a child >4 yo to choose weekend prednisone as the first steroid regimen.
Answer Choices	Responses
Strongly agree	0.4	6
Agree	0.4667	7
Neither agree nor disagree	0.1333	2
Disagree	0	0
Strongly disagree	0	0
Any feedback on this statement?		3
	Answered	15
	Skipped	0
Q34. Statement 9 (cont.)Family Inputc. It is acceptable for a family with a child >4 yo to choose deflazacort as the first steroid regimen.
Answer Choices	Responses
Strongly agree	0.4	6
Agree	0.3333	5
Neither agree nor disagree	0.2	3
Disagree	0	0
Strongly disagree	0.0667	1
Any feedback on this statement?		2
	Answered	15
	Skipped	0
Q35. Statement 9: Eteplirsen should be offered to patients with confirmed mutation of the DMD gene amenable to exon 51 skipping.
Answer Choices	Responses
Strongly agree	0.6	9
Agree	0.4	6
Neither agree nor disagree	0	0
Disagree	0	0
Strongly disagree	0	0
Any feedback on this statement?		2
	Answered	15
	Skipped	0
Q36. Statement 10: Eteplirsen effectivenessa. Eteplirsen use is associated with delay in time to loss of ambulation and disease milestones
Answer Choices	Responses
Strongly agree	0.0667	1
Agree	0.6667	10
Neither agree nor disagree	0.2667	4
Disagree	0	0
Strongly disagree	0	0
Any feedback on this statement?		3
	Answered	15
	Skipped	0
Q37. Statement 10: Eteplirsen effectiveness (cont.)b. Eteplirsen is likely to slow disease progression.
Answer Choices	Responses
Strongly agree	0.1333	2
Agree	0.8	12
Neither agree nor disagree	0.0667	1
Disagree	0	0
Strongly disagree	0	0
Any feedback on this statement?		1
	Answered	15
	Skipped	0
Q38. Statement 11: Eteplirsen Use in children with exon51 skippable mutationsa. Eteplirsen should be offered at diagnosis
Answer Choices	Responses
Strongly agree	0.4	6
Agree	0.6	9
Neither agree nor disagree	0	0
Disagree	0	0
Strongly disagree	0	0
Any feedback on this statement?		1
	Answered	15
	Skipped	0
Q39. Statement 11: Eteplirsen Use in children with exon51 skippable mutations (cont.)b. Eteplirsen should be offered when a patient can no longer rise from floor but can walk
Answer Choices	Responses
Strongly agree	0.2667	4
Agree	0.4667	7
Neither agree nor disagree	0.1333	2
Disagree	0.0667	1
Strongly disagree	0.0667	1
Any feedback on this statement?		0
	Answered	15
	Skipped	0
Q40. Statement 11: Eteplirsen Use in children with exon51 skippable mutations (cont.)c. Eteplirsen should be offered when a patient has recently lost ambulation
Answer Choices	Responses
Strongly agree	0.2	3
Agree	0.5333	8
Neither agree nor disagree	0.2	3
Disagree	0	0
Strongly disagree	0.0667	1
Any feedback on this statement?		1
	Answered	15
	Skipped	0
Q41. Statement 11: Eteplirsen Use in children with exon51 skippable mutations (cont.)d. Eteplirsen should be offered when a patient can still feed but cannot wash their hair.
Answer Choices	Responses
Strongly agree	0.2	3
Agree	0.5333	8
Neither agree nor disagree	0.2	3
Disagree	0.0667	1
Strongly disagree	0	0
Any feedback on this statement?		1
	Answered	15
	Skipped	0
Q42. Statement 11: Eteplirsen Use in children with exon51 skippable mutations (cont.)e. Eteplirsen should be offered when a patient is on full-time ventilation and cannot power a wheelchair independently.
Answer Choices	Responses
Strongly agree	0	0
Agree	0	0
Neither agree nor disagree	0.2	3
Disagree	0.7333	11
Strongly disagree	0.0667	1
Any feedback on this statement?		1
	Answered	15
	Skipped	0
Q43. Statement 11: Eteplirsen Use in children with exon51 skippable mutations (cont.)f. Eteplirsen should not be offered.
Answer Choices	Responses
Strongly agree	0	0
Agree	0	0
Neither agree nor disagree	0	0
Disagree	0.3333	5
Strongly disagree	0.6667	10
Any feedback on this statement?		0
	Answered	15
	Skipped	0
Q44. Statement 12: Measuring Effectivenessa. Muscle biopsy should be done to measure the effectiveness of eteplirsen
Answer Choices	Responses
Strongly agree	0	0
Agree	0	0
Neither agree nor disagree	0	0
Disagree	0.2	3
Strongly disagree	0.8	12
Any feedback on this statement?		2
	Answered	15
	Skipped	0
Q45. Statement 12: Measuring Effectiveness (cont.)b. Clinical Measures (motor outcomes, motor milestones, pulmonary function tests) are an appropriate and sufficient way to measure the effectiveness of eteplirsen.
Answer Choices	Responses
Strongly agree	0.2	3
Agree	0.6667	10
Neither agree nor disagree	0.0667	1
Disagree	0	0
Strongly disagree	0.0667	1
Any feedback on this statement?		4
	Answered	15
	Skipped	0
Q46. Statement 13: Eteplirsen place in therapya. Eteplirsen and steroid therapy are complementary treatments.
Answer Choices	Responses
Strongly agree	0.6	9
Agree	0.4	6
Neither agree nor disagree	0	0
Disagree	0	0
Strongly disagree	0	0
Any feedback on this statement?		0
	Answered	15
	Skipped	0
Q47. Statement 13: Eteplirsen place in therapy (cont.)b. Eteplirsen and steroid therapy can be used together
Answer Choices	Responses
Strongly agree	0.7333	11
Agree	0.2667	4
Neither agree nor disagree	0	0
Disagree	0	0
Strongly disagree	0	0
Any feedback on this statement?		0
	Answered	15
	Skipped	0
Q48. Statement 14: Long term treatment with eteplirsen may slow the respiratory decline and deterioration of cardiac function in patients with DMD
Answer Choices	Responses
Strongly agree	0.1333	2
Agree	0.5333	8
Neither agree nor disagree	0.2667	4
Disagree	0.0667	1
Strongly disagree	0	0
Any feedback on this statement?		3
	Answered	15
	Skipped	0
Q49. Do you have any additional comments you'd like to share?
Answered	7
Skipped	8
