# Supplementary material for: Medical management of muscle weakness in Duchenne muscular dystrophy
Source: PLoS One. 2020 Oct 19;15(10):e0240687. doi: 10.1371/journal.pone.0240687 (PMC7571693; doi:10.1371/journal.pone.0240687)
Supplement: S3 File — (XLSX) [file pone.0240687.s007.xlsx]

## Sheet: Sheet
DMD - Round 3
Q1. Registration
Answer Choices	Responses
Name:	1	15
Institution:	1	15
Address:	0	0
Address 2:	0	0
City/Town:	0	0
State/Province:	0	0
ZIP/Postal Code:	0	0
Country:	0	0
Email Address:	0	0
Phone Number:	0	0
	Answered	15
	Skipped	0
Q2. Statement 1: Daily deflazacort is reported to demonstrate similar benefits compared to daily prednisone with different side effects. a. DD and DP are both effective in the treatment of DMD
Answer Choices	Responses
Strongly agree	0.6667	10
Agree	0.2667	4
Neither agree nor disagree	0	0
Disagree	0.0667	1
Strongly disagree	0	0
Any feedback on this statement?		3
	Answered	15
	Skipped	0
Q3. Statement 1 (cont): b. DD and DP have different side effects.
Answer Choices	Responses
Strongly agree	0.1333	2
Agree	0.6667	10
Neither agree nor disagree	0.1333	2
Disagree	0.0667	1
Strongly disagree	0	0
Any feedback on this statement?		2
	Answered	15
	Skipped	0
Q4. Statement 2: For patients currently in your practice, at different stages of disease progression, do you believe: a. Eteplirsen should be offered at diagnosis
Answer Choices	Responses
Strongly agree	0.7333	11
Agree	0.2667	4
Neither agree nor disagree	0	0
Disagree	0	0
Strongly disagree	0	0
Any feedback on this statement?		2
	Answered	15
	Skipped	0
Q5. Statement 2 (cont.): b. Eteplirsen should be offered to a patient who can no longer rise from floor but can walk
Answer Choices	Responses
Strongly agree	0.6	9
Agree	0.3333	5
Neither agree nor disagree	0.0667	1
Disagree	0	0
Strongly disagree	0	0
Any feedback on this statement?		1
	Answered	15
	Skipped	0
Q6. Statement 2 (cont.):c. Eteplirsen should be offered to a patient who has recently lost ambulation
Answer Choices	Responses
Strongly agree	0.4	6
Agree	0.4667	7
Neither agree nor disagree	0.0667	1
Disagree	0.0667	1
Strongly disagree	0	0
Any feedback on this statement?		0
	Answered	15
	Skipped	0
Q7. Statement 2 (cont): d. Eteplirsen should be offered to a patient who can still feed but cannot wash their hair in combination.
Answer Choices	Responses
Strongly agree	0.3333	5
Agree	0.4667	7
Neither agree nor disagree	0.0667	1
Disagree	0.1333	2
Strongly disagree	0	0
Any feedback on this statement?		0
	Answered	15
	Skipped	0
Q8. Statement 2 (cont): e. Eteplirsen should be offered to a patient who is on fulltime ventilation and cannot power a wheelchair independently.
Answer Choices	Responses
Strongly agree	0	0
Agree	0	0
Neither agree nor disagree	0.0667	1
Disagree	0.6667	10
Strongly disagree	0.2667	4
Any feedback on this statement?		1
	Answered	15
	Skipped	0
Q9. Statement 2 (cont.):f. Eteplirsen should not be offered at any stage of disease progression.
Answer Choices	Responses
Strongly agree	0	0
Agree	0.0667	1
Neither agree nor disagree	0	0
Disagree	0.2667	4
Strongly disagree	0.6667	10
Any feedback on this statement?		0
	Answered	15
	Skipped	0
Q10. Statement 3 - Practice usage:a. Have you used daily prednisone in your practice?
Answer Choices	Responses
More than 10 times	0.9333	14
Less than 10 times	0.0667	1
Not at all	0	0
Any feedback on this statement?		1
	Answered	15
	Skipped	0
Q11. Statement 3 - Practice usage (cont):b. Have you used weekend prednisone in your practice?
Answer Choices	Responses
More than 10 times	0.7333	11
Less than 10 times	0.2	3
Not at all	0.0667	1
Any feedback on this statement?		1
	Answered	15
	Skipped	0
Q12. Statement 3 - Practice usage (cont):b. Have you used daily deflazacort in your practice?
Answer Choices	Responses
More than 10 times	0.8667	13
Less than 10 times	0.1333	2
Not at all	0	0
Any feedback on this statement?		2
	Answered	15
	Skipped	0
Q13. Statement 4 - If payer requirements were not an issue what would be your first choice for corticosteroid treatment?
Answer Choices	Responses
Daily Prednisone	0.0667	1
Weekly Prednisone	0.4	6
Daily Deflazacort	0.5333	8
Any feedback on this statement?		2
	Answered	15
	Skipped	0
Q14. Statement 5 - Efficacy:a. Do you believe daily prednisone and daily deflazacort have equal efficacy?
Answer Choices	Responses
Yes	0.5333	8
No	0.3333	5
Uncertain	0.1333	2
Any feedback on this statement?		5
	Answered	15
	Skipped	0
Q15. Statement 5 - Efficacy (cont.):b. Do you believe daily prednisone and weekend prednisone have equal efficacy?
Answer Choices	Responses
Yes	0.4	6
No	0.2667	4
Uncertain	0.3333	5
Any feedback on this statement?		3
	Answered	15
	Skipped	0
Q16. Statement 5 - Efficacy (cont.):c. Do you believe weekend prednisone and daily deflazacort have equal efficacy?
Answer Choices	Responses
Yes	0.2667	4
No	0.3333	5
Uncertain	0.4	6
Any feedback on this statement?		3
	Answered	15
	Skipped	0
Q17. Statement 6: For young patients with exon 51 skip-amenable mutations not yet ready to begin corticosteroid treatment, eteplirsen should be offered.
Answer Choices	Responses
Strongly agree	0.6	9
Agree	0.3333	5
Neither agree nor disagree	0.0667	1
Disagree	0	0
Strongly disagree	0	0
Any feedback on this statement?		1
	Answered	15
	Skipped	0
Q18. Statement 7 - Do you believe:a. Clinical measures (motor outcomes, motor milestones, pulmonary function tests) allow you to monitor disease progression.
Answer Choices	Responses
Strongly agree	0.8	12
Agree	0.2	3
Neither agree nor disagree	0	0
Disagree	0	0
Strongly disagree	0	0
Any feedback on this statement?		1
	Answered	15
	Skipped	0
Q19. Statement 7 (cont.) - Do you believe:b. Corticosteroids and eteplirsen are proposed to slow disease progression; however, it is not possible in the clinical setting in an individual patient to reliably measure this slowing of the disease progression.
Answer Choices	Responses
Strongly agree	0.0667	1
Agree	0.2667	4
Neither agree nor disagree	0.0667	1
Disagree	0.5333	8
Strongly disagree	0.0667	1
Any feedback on this statement?		0
	Answered	15
	Skipped	0
